# Supplementary material for: AMPA and NMDA Receptors in Hippocampus of Rats with Fluoride-Induced Cognitive Decline
Source: Int J Mol Sci. 2024 Nov 2;25(21):11796. doi: 10.3390/ijms252111796 (PMC11546234; doi:10.3390/ijms252111796)
Supplement: Supplementary file 1 [file ijms-25-11796-s001.zip]

Archive with 1 entries (1 files):
- ijms-3253584-supplementary.pdf
